# Supplementary material for: Effect of Oral Iron Supplementation on Cognitive Function among Children and Adolescents in Low- and Middle-Income Countries: A Systematic Review and Meta-Analysis
Source: Nutrients. 2022 Dec 15;14(24):5332. doi: 10.3390/nu14245332 (PMC9783508; doi:10.3390/nu14245332)
Supplement: Supplementary file 1 [file nutrients-14-05332-s001.zip]

Archive with 1 entries (1 files):
- nutrients-2018498-supplementary.pdf
